# Supplementary material for: Upregulation of Fatty Acid Synthase Increases Activity of β-Catenin and Expression of NOTUM to Enhance Stem-like Properties of Colorectal Cancer Cells
Source: Cells. 2024 Oct 8;13(19):1663. doi: 10.3390/cells13191663 (PMC11475157; doi:10.3390/cells13191663)
Supplement: Supplementary file 1 [file cells-13-01663-s001.zip]

Archive with 1 entries (1 files):
- cells-3201475-supplementary.pptx
